# Supplementary material for: Machine-learning algorithm that can improve the diagnostic accuracy of septic arthritis of the knee
Source: Knee Surg Sports Traumatol Arthrosc. 2021 Jan 15;29(10):3142–8. doi: 10.1007/s00167-020-06418-2 (PMC8458173; doi:10.1007/s00167-020-06418-2)
Supplement: Supplementary file 2 — Supplementary file2 (CSV 25 KB) [file 167_2020_6418_MOESM2_ESM.csv]

Clinical_infection	AGE	SEX	BMI	GOUT	DM	BT	RBC_JF	WBC_JF	POLY_JF(%)	CRYSTAL_JF	HB	HCT	RBC	WBC	PLT	POLY	ESR	CRP	URICACID
0	49	2	23.3	0	0	37.1	14100	34500	90	0	14.8	43.9	4.7	7.71	263	64.5	22	0.69	NaN
1	70	2	24.7	0	0	37.6	70000	236070	91	0	11.8	35	4.35	25.74	565	84.4	7	14.87	2.3
0	64	1	15.5	0	0	37.7	70000	232600	75	0	12.2	35.9	3.7	18.15	106	84	12	13.2	5.1
1	40	2	37.9	0	0	37.8	70000	216000	96	0	13.2	38.1	4.44	8.75	304	71.6	60	9.24	4.8
1	43	1	19	0	1	37.3	70000	186180	66	0	8.5	24.5	2.66	15.75	148	70.3	NaN	13.64	6.8
1	94	1	21.8	0	1	38	67779	179060	92	0	11.7	34	3.99	13.05	70	90.9	51	25.85	3.2
1	75	2	18.5	0	0	37.8	70000	169000	95	0	12.9	36.8	3.98	16.94	235	87.8	45	36.38	2
0	61	1	26.4	0	0	37.3	70000	164250	82	0	12.3	35	3.92	20.86	329	92.7	120	35.24	3.1
1	67	2	24.9	0	1	37.3	9870	127755	85	0	12.8	38.6	4.32	14.82	225	84.3	29	17.37	3.8
0	82	2	25.8	0	1	37.7	6480	125280	97	0	13.8	39.8	4.29	9.4	204	76.5	NaN	5.67	5.7
1	82	2	22.6	0	1	38.3	70000	119591	90	0	7.7	23.2	2.54	13.12	160	78.7	32	19.48	NaN
1	85	1	22.23	0	0	36.5	70000	118864	97	0	9.8	28.8	3.16	18.59	258		NaN	5.73	NaN
1	72	2	23.5	0	1	36.6	8716	117743	87	0	11.5	33.9	3.64	6.77	434	63.7	61	3.68	NaN
1	72	2	21.6	0	0	37.8	5060	109321	84	0	13.5	41.2	4.44	12.24	232	64.8	54	2.33	2
1	82	2	22.89	0	0	37.4	19000	107146	99	0	11.6	35.3	3.78	11.41	205		NaN	27	3.7
1	77	2	22.5	0	0	37.1	70000	106840	92	0	10.8	32.8	3.65	6.78	225	70.3	NaN	2.38	3.3
1	77	1	19.5	0	1	37.8	3240	106560	95	0	12.8	36.7	4.09	8.52	197	77.5	51	10.39	3
0	92	2	22.8	0	0	38.2	19125	100125	93	0	9.8	28.7	3.36	7.41	360	68.8	13	11.1	3.2
0	55	2	23.4	1	0	37.8	70000	91244	73	0	17	49.3	5.49	11.97	251	75.8	11	2.74	10
1	66	1	29.3	0	1	37	3600	87120	0	0	11.7	32.5	3.83	13.06	310	83.3	98	28.42	4.3
0	80	2	24.7	0	0	37.2	70000	83866	99	0	9.6	30.3	3.16	13.89	345	74.5	NaN	1.75	NaN
0	71	2	24.6	0	0	37.4	70000	83520	89	1	10.2	31.4	3.6	4.17	147	67.7	33	3.84	6.9
0	76	1	25.71	0	0	37.8	3340	80560	95	0	8.9	26.7	2.91	5.99	96		46	6.27	2.1
1	61	1	NaN	0	0	37.1	70000	79200	96	0	13.4	40.7	4.8	10.01	378	65	77	15.41	2.3
0	82	1	28.5	1	0	37.1	9800	78800	96	1	11.8	34.4	3.93	9.55	261	78.3	80	16.91	9.6
1	86	2	27.4	0	1	37.5	70000	76145	78	0	11.5	33.9	3.75	9.23	191	85.4	51	26	3.5
0	34	1	18.3	0	0	37.6	70000	73728	0	1	12.6	38	3.97	3.97	212	69.7	42	4.6	8
0	71	2	26.7	0	1	36.8	20548	71949	88	0	10.5	31.3	3.39	28.48	229	97.7	73	53.81	12.8
1	81	2	19.7	0	0	38.2	1395	71559	98	0	11.8	35.5	4.21	13.48	179	77.9	38	17.26	6.4
0	78	1	19.1	0	0	37.2	70000	70590	98	1	14.1	41.7	4.78	13.04	269	67.2	NaN	13.64	6.1
0	53	1	20.5	0	1	37.1	8359	70562	92	0	13.8	41.3	4.24	9.87	488	81.8	68	13.9	2
1	21	1	26.4	0	0	37.2	49892	70410	94	0	14.5	41.8	4.98	9.6	223	78.1	3	4.32	5.7
1	70	2	22.9	0	0	37.3	34420	67890	96	0	10.8	33.9	3.74	17.88	258	88	NaN	29.48	4.8
1	84	2	18.8	0	0	37.1	5994	66494	88	0	8.5	24.1	2.65	5.44	102	63.1	17	14.73	3.1
0	49	1	18.8	0	0	37.2	44640	64800	91	0	11	31.7	3.81	9.29	262	79	54	13.72	7.2
0	61	2	18.6	0	1	37.1	5040	63360	99	0	8	24.3	3.14	8.04	302	78.7	70	6.51	2.7
0	48	1	22.8	0	1	37.8	1074	63241	86	0	13.7	38.2	4.26	5.55	60	64	12	4.09	NaN
0	53	1	NaN	0	0	37.6	10220	62240	90	0	13.9	40.2	4.35	12.28	473	73.4	70	5.37	3.6
0	67	2	25.6	0	1	38.1	1644	60828	99	0	9.5	28.6	2.99	9.12	224	81.3	79	4.56	4
1	76	1	20	1	0	39	70000	59040	92	1	10.6	30.4	3.17	10.01	395	70.2	120	15.71	5.3
1	66	1	22	0	0	37.5	1004	59018	90	0	10.1	29.7	3.27	7.03	327	78.9	111	18.86	4.4
1	72	2	20.1	0	0	37.9	70000	58860	94	0	9.7	27.3	3.24	8.16	442	72.9	94	14.88	3.3
1	24	1	36.13	0	0	37	4292	58381	92	0	14	41.5	5	9.4	225		48	18.64	10
1	59	1	26.5	0	0	37.3	720	58320	97	0	12.3	35.4	3.97	12.11	460	74.2	13	14.2	6.1
0	79	1	20.8	1	0	38.9	19280	58280	96	0	9.4	29	3.39	12.72	358		23	21.67	16.1
1	63	1	22.9	0	0	37.2	70000	57700	93	0	7.5	21.3	2.52	3.89	128	66	NaN	17.49	3.1
1	70	1	24.3	1	0	37.2	70000	57187	99	0	11.5	34.9	3.98	8.56	345	55.4	76	4.5	6.1
0	78	1	28.4	1	1	37.2	70000	56982	95	1	13.6	39	3.91	8.36	177	48.4	7	6.21	4.7
1	20	2	20.2	0	0	38.2	70000	56480	87	0	10.6	31	3.56	3.56	242	78.7	20	2.45	2.8
0	34	1	24.5	0	1	37.5	545	56355	89	0	9.9	29.4	3.48	14.63	374	76.2	80	27.48	2.3
1	43	1	21.9	0	0	38.6	70000	56160	90	0	8.7	25.4	2.64	14.72	506	81	71	13.73	NaN
1	65	1	23.4	0	1	37.6	70000	55520	97	0	7.7	23.3	2.51	13.22	199	83.7	NaN	19.31	7.6
1	70	2	24.2	0	0	38.2	1479	55419	98	0	11.9	35.7	3.66	6.75	296	65.2	74	10.67	NaN
1	66	2	25.7	0	0	37.2	70000	55200	23	0	9.4	29.8	3.31	12.15	302	77.2	31	7.02	NaN
0	20	2	NaN	0	0	36.3	1040	54750	97	0	11.4	35.4	4	9.86	282		87	13.41	3.5
0	37	1	28.7	0	0	38.2	265	54685	92	0	15.8	44.5	4.87	9.69	267	65.4	13	11.09	NaN
0	80	1	24.2	0	0	37	28423	54414	96	0	8.3	23.3	2.54	8.39	204	75.2	37	3.23	7.9
1	69	2	25.9	0	0	38.3	70000	50791	89	0	13.8	41.4	4.59	10.99	201	70.4	15	2.49	NaN
0	92	2	17.9	0	0	36.8	70000	50736	89	0	10.8	33.4	3.73	5.36	164	82.5	42	11.31	7
0	69	1	22.86	0	1	38.2	471	50000	89	0	7.4	22.4	2.31	5.09	183		42	29.4	NaN
0	74	1	22.6	0	0	37.7	1440	48960	88	0	12.2	12.2	3.81	13.67	245	79.8	75	11.12	3.4
1	79	2	23.8	0	1	38.2	70000	48230	97	0	9.4	27.3	3.09	12.14	299	56.9	52	11.37	6.8
1	84	1	18.8	0	1	37.5	70000	48174	99	0	8.2	23.5	2.68	8.59	257	85.9	NaN	10.48	NaN
0	38	1	27.1	1	0	37.5	70000	48010	88	1	13.6	36.8	3.99	9.59	217	76.9	6	6.16	8.8
1	80	2	22.1	0	0	36.4	43441	47689	91	0	13.1	37.9	4.25	12.15	218	67.4	NaN	16.11	1.9
0	43	1	25.2	1	0	37.5	900	47520	94	0	14.4	41.8	4.59	15.1	380	74.6	40	6.26	9.4
0	80	1	25.39	0	1	38.1	1579	47305	91	1	12.3	36.2	3.98	14.89	141		4	17.77	1.6
1	73	1	21.7	0	1	36.3	8605	47053	96	1	10.9	32.3	3.63	12.41	364	78.7	71	22.84	3.1
1	50	2	22	0	0	38	70000	46440	85	0	10.3	32	3.48	9.13	480	58.6	81	14.78	2.8
0	87	2	23.8	0	0	37.3	41760	45360	0	0	10.8	31.8	3.83	8.97	486	71.3	107	11.68	3.7
0	87	2	23.8	0	0	37.7	41760	45360	0	0	10.8	31.8	3.83	8.97	486	71.3	107	11.68	3.7
0	35	1	20.1	0	0	37.7	720	45360	95	0	15.1	43	4.8	7.19	334	65.8	36	9.64	NaN
0	45	1	27.7	0	1	37.1	70000	44845	95	0	13.7	38.3	4.43	7.55	140	62.8	19	18.23	10.7
1	59	2	25.4	0	1	37.6	70000	44700	94	0	10.3	31.2	3.42	5.21	142	74.4	2	3.47	3.8
0	57	1	28.7	0	0	37.2	70000	43650	91	1	15.4	44.5	5.04	9.14	227	68	50	19.14	9.7
0	83	2	22.47	0	1	38.1	3753	41067	97	0	9.9	30.6	3.67	5.45	358		57	2.32	4.4
0	96	2	17.8	0	0	39.2	70000	41040	0	0	7.8	23.8	2.64	8.93	256	75.4	81	4.1	3.1
1	55	1	21.3	0	1	39.8	2160	41040	94	0	9.8	27.7	2.96	2.65	22	74.1	15	6.88	3.4
0	87	2	18.7	0	0	37.8	2549	40096	98	0	12	36.8	4.18	9.74	283	78.9	57	10.83	5.7
0	69	2	23.6	0	0	37.2	46380	39250	91	0	12.3	36.6	4.11	8.06	309	60.7	56	6.23	NaN
1	49	2	25.5	0	0	37.8	70000	37027	94	0	10	29.9	3.35	6.35	32	76	NaN	14.28	7.5
0	42	1	15.7	0	1	38.8	70000	36963	97	0	7.9	24.5	2.6	8.95	164	43.4	54	22.03	NaN
1	83	2	23.4	0	1	37.8	70000	36962	91	0	7.9	23	2.49	7.45	272	74.5	31	14.3	NaN
0	83	2	27.1	0	0	38.3	70000	36691	97	0	9.1	27.4	3.05	8.87	245	82.7	75	15.68	3.2
0	72	1	20.8	0	0	37.8	720	36675	95	0	13.2	37.7	4.11	4.79	205	61.6	35	5.96	5.5
1	78	2	20.3	0	0	38	70000	36342	92	0	7.6	24.2	2.27	6.74	223	69.6	14	3.37	6.3
1	83	2	22.2	0	1	37.7	70000	36011	28	0	14.9	45.4	5.07	8.64	274	64.1	46	2.3	4.2
0	60	1	23.7	0	1	37.2	2160	36000	98	0	10.1	28.8	3.37	37.75	250	93	61	27.86	2.2
0	60	1	23.7	0	1	37.2	2160	36000	98	0	10.1	28.8	3.37	37.75	250	93	61	27.86	2.2
0	83	2	23.19	0	1	36.7	6490	35370	97	0	9.2	28.5	3.41	4.95	271		27	1.69	4.4
0	76	1	19.5	0	0	38	7	34848	87	0	8.8	27.3	3.29	13.77	399	88	112	5.97	2.9
0	84	2	17.9	0	0	37.5	27502	34486	81	0	9.6	28.5	3.18	10.47	397	84	58	7.93	2.5
0	83	1	22.9	0	0	37	550	34270	95	1	11.4	34.1	3.51	12.04	243	82	5	1.55	10.7
0	59	1	26.1	0	0	37.5	70000	34177	85	0	11.7	33.6	3.68	8.26	319	53.9	16	8.29	1.05
0	77	1	22.14	0	0	36.5	3000	34080	79	0	9.2	28.4	2.94	3.7	58		NaN	21.47	NaN
1	57	1	23.1	0	1	38.3	70000	34005	93	0	7.6	22.3	2.57	8.95	301	71.1	68	19.88	5
0	63	2	27.3	0	1	36.6	2000	33090	92	0	10.8	32	3.69	4.71	351		70	9.63	NaN
0	64	2	19.3	0	0	37.8	70000	32385	86	0	7.9	24.5	2.94	9.07	342	70.3	70	12.72	4.4
1	38	1	23.1	0	0	36.8	1620	32204	81	0	12.8	38	4.49	8.26	408	58	71	8.82	5.2
1	55	1	27.1	0	0	37.8	70000	31730	94	0	10.1	29.1	3.14	7.82	373	65.7	59	9.63	7.6
1	49	2	23.5	0	0	38.2	19008	31392	87	0	10.1	30.4	3.47	6.81	290	53.4	NaN	11.11	NaN
0	97	2	22.2	0	0	38.2	70000	31050	94	0	13.1	39.1	4.54	7.98	267	72.5	15	10.21	3.2
1	76	2	18	0	0	37.6	62	29952	98	0	10	28.8	3	9.63	269	78.9	70	29.63	2.8
0	57	2	26.1	0	0	37.5	3785	29715	81	0	12.6	36.6	4.31	6.67	254	53.7	17	2.96	4.4
1	79	2	25.6	0	1	37.7	6460	29280	95	0	10.4	31.3	3.13	10.52	243		52	13.5	4.6
1	70	2	23.5	0	0	37.9	12323	29030	98	0	12.1	36.7	4.16	7.34	316	72.1	53	14.64	3.8
0	70	2	25.4	0	0	37.2	3024	28656	0	0	12.3	36.8	4.52	11.56	285	57.9	71	3.69	7.3
0	52	1	22.1	0	0	37.6	70000	28029	98	1	13	37.7	4.26	10.45	149	68.9	45	14.5	5.7
1	87	2	20.9	0	0	37.2	70000	27540	94	0	12.6	37.3	4.15	11.32	228	72.5	36	3.84	3.2
0	77	1	23.7	0	1	37	70000	27370	82	1	10.8	31.2	3.33	10.61	219	68.2	75	19.52	7.4
0	50	1	26.9	1	0	38.8	70000	27360	67	0	15.8	43.3	4.95	13.42	197	73.8	32	7.92	6.9
0	83	2	22.7	0	0	37.1	70000	26836	89	0	13.8	40.8	4.33	14.65	206	70.8	NaN	20.49	3.8
0	41	1	32.1	0	0	37.7	70000	25920	94	1	18.4	50.6	5.71	14.15	183	71.7	19	9.96	8.5
0	71	2	27.7	0	1	38.2	70000	25600	97	0	7.3	22.4	2.63	6.11	224	44	NaN	2.2	NaN
1	80	2	26.66	0	0	36.2	588	25227	95	0	8.9	26.9	3.1	18.21	219		62	17.79	5
0	70	2	23.3	0	0	36.8	70000	25210	97	0	9.6	29.6	3.51	9.26	188	85.9	36	4.16	3.9
1	43	2	22.2	0	0	37.1	5040	25200	84	0	10.9	33.3	4.15	17.12	351	76.8	38	4.44	3.7
0	66	2	21.3	0	0	37.8	4065	24520	87	0	10.3	31.2	3.75	8.06	441	70	78	5.68	NaN
0	28	1	27.1	0	0	38.4	70000	24480	92	0	13.2	38.4	4.41	10.06	253	73.4	21	7.57	5.1
0	28	1	27.1	0	0	38.4	70000	24480	92	0	13.2	38.4	4.41	10.06	253	73.4	14	7.57	4.2
1	44	2	23.5	0	0	37.8	70000	24400	97	0	11.9	34	3.79	12.94	92	71	86	7.89	3.8
0	44	1	25.5	0	0	37.5	192	24088	84	0	17.9	50.1	5.78	13.01	230	66.1	15	6.33	5.2
0	28	1	20.7	0	0	37.1	70000	23854	90	0	12.7	37.9	4.29	7.68	474	56.3	44	10.02	NaN
0	76	2	27.6	1	0	37.8	288	23760	99	1	10.8	32	3.68	10.91	202	76.9	5	36.82	9.4
0	62	2	NaN	0	0	38.4	864	22752	95	0	11.1	33.7	4.01	5.27	201	67.6	19	3.65	4.4
0	40	1	24.7	0	0	36.8	70000	22374	97	0	15.5	44.6	5.13	5.13	253	70.8	NaN	17.27	11.3
0	80	2	NaN	0	0	37.2	1152	22320	88	0	11	33.4	3.11	5.22	212	61.8	72	20.66	8.4
0	87	2	24	0	0	38.1	471	22311	92	0	12.6	36.9	4.2	9.54	239	71.7	44	26.45	6.7
1	83	2	20.7	0	0	36.5	4130	21900	96	0	8.6	26	3.06	5.34	573		98	8.48	2.7
0	85	2	25.8	0	0	38.8	720	21888	97	0	10.9	32.2	3.74	9.53	379	71.2	112	11.24	4
1	63	1	22	0	1	38.2	13824	21600	0	0	12.2	35.5	3.74	4.88	77	83	108	38.51	5.1
0	54	2	24.53	0	0	36.6	289	21513	75	0	12.5	37.5	4.17	8.48	223		47	2.95	5
0	88	1	NaN	0	0	36.3	6278	21267	97	1	11.2	34.3	3.85	17.37	370		83	30.57	7.4
0	67	1	21.2	0	0	38.6	720	20952	89	0	15.1	43.2	4.82	7.53	235	69.7	12	11	4.2
0	38	1	24.5	0	0	38.2	288	20160	96	0	10.7	31.9	3.2	5.62	35	53.5	2	7.16	3.8
0	87	2	22.4	0	0	36.3	8168	19922	90	0	8	25.5	3.36	6.34	163	67.9	86	13.58	4.6
1	79	2	22.9	0	1	37	1982	19584	90	0	11	34.6	3.69	5.49	241	55.2	42	5.65	3.7
0	64	1	22.7	1	0	37	70000	19440	87	0	14	39.9	4.49	12.07	289	46.6	84	14.97	9
0	62	2	29.6	0	0	37.1	2160	19440	85	0	11.2	33.3	3.78	10.28	453	55.5	66	6.9	2.4
1	42	2	22.7	0	0	36.9	1296	19440	91	0	13.2	39.1	4.41	8.75	363	78.3	18	2.14	3.7
1	91	2	16.8	0	0	37.1	14395	18760	91	0	9.9	32.2	3.51	28.15	191	93.9	15	17.45	10.1
0	37	1	26.79	0	1	38.2	820	18640	90	1	14.3	41.8	4.66	6.48	291		2	0.02	8.6
0	49	2	26	0	0	38.2	3600	18432	83	0	11.5	36.6	4.43	5.03	304	42.4	13	6.4	2.3
0	71	1	26.6	0	0	38.2	2448	18432	90	0	10.7	31.5	3.36	6.97	323	77.1	NaN	14.45	3
1	60	2	33.7	0	0	37.6	70000	184000	88	0	12.1	36	4	11.19	340	69.7	NaN	39.25	2.7
0	75	1	NaN	0	0	39.3	1834	17699	98	0	11.7	34.4	3.77	10.79	145		NaN	7.09	3.8
0	41	1	28.4	0	1	38.3	70000	17263	94	0	16.4	46.4	5.08	10.43	250	67.4	29	6.36	10.3
0	23	1	19.7	0	0	37.5	70000	16647	62	0	14.9	44.3	5.1	11.8	343	76.6	12	1.48	5.7
0	41	1	18	0	1	37.2	1080	16020	99	0	11.6	32.4	3.46	12.12	314	72.2	98	20.24	13.7
0	43	1	21.6	1	0	37.1	2736	15984	95	0	14.6	41	4.67	11.37	247	71.8	43	8.63	7.7
0	51	1	24.8	1	0	36.9	15980	15980	8	0	15.7	45.8	5.35	8.63	167	65.7	25	4.97	4.9
1	71	2	26.7	0	0	37.3	236	15472	71	0	14.5	41.6	4.88	17.33	279	87.9	7	18.66	3.6
0	71	2	23.72	0	0	36.9	400	15010	81	0	9.8	30.2	3.3	5.96	355		86	5.95	4.7
0	29	1	21.7	0	0	38.4	70000	144000	88	0	13.1	38.3	4.36	8.6	428	56.3	14	8.4	4.2
0	79	2	25.8	0	0	37.7	288	13968	90	0	11.7	34.5	3.83	6.62	219	76.2	23	8.26	2.9
1	41	1	25.8	0	0	38	11058	13680	92	0	14	39.9	4.56	13.53	337	78.3	55	18.47	NaN
0	84	2	17.8	0	0	37.5	70000	13536	95	0	11	33.3	3.74	11.36	266	70.2	39	3.65	3.9
1	77	2	18.9	0	0	37.1	20880	13320	88	0	10.2	30.9	9.5	12	428	65.9	33	8.96	3.8
1	71	2	NaN	0	0	37.1	70000	132480	94	0	12.6	36.2	4.09	7.57	306	62	23	5.6	4.9
0	81	2	25.4	0	1	38.3	70000	13190	97	0	9.1	27.3	3.31	8.44	352	71.4	48	9.39	NaN
0	53	1	NaN	0	0	37.2	864	13104	86	0	15.3	44	5.02	11.27	422	67.8	35	4.98	5.7
0	55	2	23.5	0	0	38.4	14544	12672	93	0	12	35.9	4	9.14	456	72.4	22	NaN	NaN
0	70	1	26.4	1	0	37.8	300	12580	83	0	15.8	43.4	5.06	11.27	179	81.2	NaN	23.53	4.9
0	55	1	24.1	0	0	37.4	70000	12384	98	0	9	25.9	2.78	10.23	26	30.9	50	17.61	5.5
0	48	1	22.6	1	0	37.3	70000	12384	90	0	14.7	41.4	4.56	8.83	254	65.4	41	3.23	8.7
0	36	2	17.4	0	0	38.2	2448	12384	73	0	13.7	40.9	4.37	7.22	244	53.6	5	3.65	4.3
0	70	1	18.5	0	0	36.7	200	12300	95	0	7.7	23.2	267	0.38	34		78	27.92	2.7
1	66	1	24.8	0	0	37.5	70000	122300	92	0	12.2	36.4	3.91	7.04	296	65.5	63	3.84	4.5
0	91	2	18.9	0	0	38.4	486	12096	92	0	11.9	35.7	3.87	7.61	149	72	13	8.6	6.1
0	71	2	24.7	0	0	37.2	432	11952	91	0	12.3	35.2	9.3	14.36	172	81.7	2	3.16	4.7
0	70	1	NaN	0	0	38.3	70000	11808	79	0	9.5	27.8	2.99	5.71	347	80.7	53	12.65	3
1	73	2	26.2	0	0	37.8	576	116640	97	0	13.6	39.7	4.24	15.12	202	87.2	51	14.66	2.3
1	76	2	26.7	0	0	36.8	70000	116180	95	0	11.1	32.7	3.61	9.45	493	76.4	72	14.28	NaN
0	83	2	23.5	0	0	36.8	0	11448	94	0	11.6	32.1	3.63	16.09	260	76.8	81	30.24	9.4
0	16	1	19.5	0	0	37.5	9	10944	84	0	15.1	45.9	5.12	9.31	220	59.8	11	13.1	2.3
0	85	2	15	0	0	37.1	70000	10636	81	0	11.2	33.1	3.8	5.76	184	68.8	21	10.87	NaN
1	88	2	19.9	0	0	37.8	27	10368	98	0	10.8	31.7	3.45	7.18	278	55.6	13	11.3	5.2
0	30	1	25.6	0	0	37.5	432	9792	84	0	14	40.6	4.75	11.96	281	68.3	17	4.48	NaN
0	66	2	27.3	0	0	37.2	15264	9648	97	0	7.7	23.3	2.51	16.95	505	75.8	82	11.33	NaN
0	83	2	23.6	0	1	37.8	70000	9580	98	0	9.6	27.9	3.23	5.76	193	62.3	40	17.47	3.4
1	43	1	25.3	0	0	37.2	6	9504	84	0	13.1	38.1	4.27	8.58	232	69.2	40	15.43	2.9
0	73	1	26.6	1	0	38	166	9455	74	1	11.2	33.7	3.71	19.33	290	86.7	65	13.15	8.3
0	81	2	25.3	0	0	37.2	27500	9090	96	0	12.1	35.6	4.03	12.59	284		NaN	2.04	2.6
0	64	1	24.3	0	1	36.8	70000	8928	95	1	12.8	38	3.75	6.99	182	69.5	14	14.2	5.3
0	72	1	16.4	0	0	37.5	720	7920	92	0	10.8	30.5	2.87	5.41	132	48	3	1.11	5.6
0	65	1	26	0	0	36.8	70000	7200	98	0	12.1	30.5	3.39	8.61	427	75.3	116	11.23	NaN
0	42	1	31.9	0	0	36.3	750	6880	87	0	14.8	41.8	5.01	9	271	67	73	4.72	10.4
0	58	1	NaN	1	0	38.9	218	6165	90	0	15.8	44.8	4.75	10.4	243	62.4	2	3.59	8.3
0	71	2	23	0	0	38.3	70000	3936	86	0	10.1	30.6	3.74	11.24	131	77.2	58	7.4	NaN
0	76	2	NaN	0	1	36.9	200	3369	96	0	13.8	41.2	4.55	9.16	305		NaN	3.49	5.7
1	70	2	23.5	0	0	37.9	4415	3062	93	0	9.7	28.8	3.3	8.63	287	77.2	32	12.74	NaN
0	85	2	25.2	0	1	37.7	70000	1741	98	0	11.1	32.4	3.64	13.62	327	87.3	32	17.11	1.7
0	66	1	22.4	0	0	36.4	1204	1407	11	0	15.4	43.5	4.71	3.88	272		4	0.08	3.8
0	82	1	25.4	0	0	37.8	70000	1180	97	0	13.3	37.8	4.33	8.78	212	65.7	NaN	19	3.7
0	60	1	23.33	0	0	36.6	11108	962	3	0	10.4	30.8	3.63	5.32	321		47	2.74	NaN
0	54	1	29.1	0	0	37.8	135	954	27	0	14.6	43.4	5	7.44	215	60.9	9	4.49	3
1	71	2	36.77	0	0	37	5636	820	88	0	12	36.1	4.16	5.57	204		11	0.27	NaN
0	53	2	30.02	0	0	36.3	70000	439	32	0	11.7	36.2	4.12	12.93	493		36	15.02	5.6
0	77	1	26.4	0	0	37.6	663	354	20	0	11.9	36.2	4.21	5.89	372	56	75	4.49	5.1
0	78	2	22.76	0	0	37	275	277	10	0	14.7	37.2	4.03	4.11	210		NaN	0.55	4.2
0	54	1	30.3	0	0	36.8	70000	260	47	0	13.7	39.3	4.46	7.33	215	55	32	1.83	6.4
0	86	2	22.03	0	1	36.5	105	231	3	0	12.5	37.4	4.28	14.8	241		19	1.44	2.3
0	67	1	26.33	0	0	36.3	70000	180	48	0	15.4	44.9	4.92	5.78	197		2	0.03	6.1
0	63	2	NaN	0	1	38.2	639	162	57	0	12.5	37.4	3.9	4.81	262		NaN	12.1	5.6
0	63	1	23.96	0	1	37	3577	39	11	0	10.5	30.4	3.62	8.16	336		NaN	4.67	7.1
0	65	2	NaN	0	1	38.2	230	20	91	0	13.1	39.4	4.16	7.45	280		4	0.19	4.4
1	67	2	25.33	0	0	36.6	1120	39916	99	0	11.3	32.5	360000	12.5	356	72.8	124	27.4	NaN
1	68	2	23.87	0	0	36.5	0	120000	99	0	12.1	36.7	405000	9.11	377	67.4	47	8.42	NaN
1	63	2	24.44	0	1	36	60000	36115	98	0	11	32.8	358000	10.2	315	61.3	97	3.27	NaN
1	74	1	18.75	0	0	38	10000	86400	98	0	11	32.2	3390000	14.5	135	82.2	72	28.89	NaN
1	62	1	21.97	0	1	36	18000	71300	98	0	9.7	29.1	3340000	23.1	271	86.2	134	20.5	NaN
1	79	2	23.31	0	1	36.6	29000	9100	96	0	13.3	36.1	400000	15.4	597	72.6	58	10.5	NaN
1	60	1	26.26	0	0	36.3	60000	80490	96	0	13.1	39.1	393000	7.4	225	65.3	37	7.9	NaN
1	89	2	25.15	0	0	36	17000	40020	95	0	13.6	39.8	390000	11.4	195	90.7	26	0.5	2.4
1	76	2	22.31	0	0	36	100	120000	95	0	12.2	37.8	398000	8.7	141	75.6	70	12.2	NaN
0	65	2	27.39	0	0	38.2	60000	38570	95	0	10.5	31.7	3190000	10.8	197	73.3	40	15.5	6.2
0	71	2	NaN	0	1	36.8	16000	36000	95	0	13.2	37.4	3870000	4.6	55	63.7	35	0.31	35
0	73	2	23.14	0	1	37.5	17000	43580	95	0	9.8	29.4	3320000	8.9	557	80.2	124	8.5	NaN
0	83	2	20.41	0	0	36.5	50	13540	95	0	11.5	36	3990000	5.3	314	55.2	87	0.6	NaN
0	86	2	22.45	0	0	36	580	27100	95	0	5.8	18.9	225000	3.4	295	54	140	5.82	NaN
1	26	1	20.7	0	0	37.9	10000	75320	95	0	13.6	40	433000	9.12	411	78.6	52	10.8	NaN
1	63	1	20.57	0	0	36.8	320	57600	95	0	11.6	32.8	3690000	8.3	441	81.9	123	12.3	2.5
0	34	1	25.1	0	0	38	20	34800	95	0	14.9	43.7	5030000	10.1	233	70.7	41	22.6	8.2
0	49	2	25.44	0	0	36.4	50	32750	93	0	13	38	3970000	7.7	340	51.3	71	5.2	NaN
1	72	2	21.5	0	0	36.1	40000	17390	90	0	10.8	32.4	376000	11.86	416	72.4	80	4.2	NaN
0	81	2	26.81	0	0	36	20000	85300	90	0	10.9	33.7	361000	7.4	422	58.2	94	6	NaN
1	71	1	22.83	0	0	36	90000	67300	90	0	12.1	35.8	4100000	7.6	417	65.4	90	8.14	5
1	62	1	26.17	0	0	36	120	120000	90	0	11.1	36	462000	12.9	254	66.5	23	5	NaN
1	67	1	19.29	0	0	36.6	7000	32000	90	0	11.7	35.3	378000	7.3	303	56.6	73	1.5	NaN
1	46	1	NaN	0	1	36	22000	15200	90	0	11.8	33.3	350000	15.24	62	80.1	NaN	4.2	NaN
0	58	1	19.33	0	0	36.2	50	25600	90	0	8.9	25.6	284000	8.87	367	80.6	138	16.58	13.2
0	65	2	19.84	0	0	36.5	50000	36650	70	0	11.8	37.5	403000	7.2	274	67	60	3.82	NaN
1	61	1	23.34	0	0	37.1	18000	87530	67	0	11.3	32.7	349000	5.1	207	46.1	49	9.83	NaN
1	77	1	19.72	0	0	36.5	22000	77000	40	0	12.9	38.8	4560000	7.3	259	69.8	74	6.6	NaN
1	69	2	25	0	0	36	333	421768	97	1	10.9	32.3	3.66	5.8	470	63.1	90	6.48	3.6
1	65	2	26.2	1	1	38.6	8800	38016	98	0	10.2	30.2	3.34	8.4	261	71.4	91	13.3	6.5
1	60	2	25.59	0	0	37	1200	15444	97	0	13.1	30.4	4.62	7.6	245	68.4	38	1.18	NaN
1	80	2	21.29	0	0	37.4	68000	100584	97	0	11.5	34.9	3.91	5.7	400	65.8	84	32.87	NaN
1	74	2	20.31	0	0	36.8	20800	49100	97	0	11.2	33.3	4.46	13.5	303	78	NaN	17.1	5.2
1	62	2	23.62	0	0	36.5	17280	27820	97	0	10.1	31.2	3.3	11.1	416	71.2	NaN	19.74	NaN
1	71	2	25.33	0	0	38	0	2780	97	0	11.6	34.1	4.05	11.1	196	89.9	83	23.63	NaN
1	43	1	24.42	0	0	36.5	1000	25000	97	0	13.1	37.6	4.07	11	205	84.8	NaN	9.5	NaN
1	56	1	24.68	0	0	36.9	21000	70600	97	0	13.1	37.4	3.92	9.9	505	69.2	43	11.52	NaN
1	66	2	21.45	0	0	38.5	27280	35640	96	0	10.6	32.3	3.73	9.2	137	76.1	77	13.5	3.4
1	78	2	21.93	0	0	37.2	2340	120000	96	0	11.9	35.8	3.7	8.2	172	61.3	34	2.02	NaN
1	65	1	21.97	0	0	36.3	640	35424	96	0	13.6	40.8	4.78	4.7	236	65.2	NaN	11.55	6.2
1	72	1	23.51	0	1	36.5	90000	21800	96	0	11.4	33.2	3.56	9.5	311	75.3	120	17.08	NaN
1	70	2	23.92	0	0	36.4	160	12460	95	0	9.7	29.3	3.16	12.6	186	77.5	47	19.46	NaN
1	79	2	18.02	0	1	36.5	1000	74448	95	0	10.8	33.4	4.11	10	194	81.1	73	12.17	NaN
1	57	2	21.45	0	0	36.5	2200	25344	95	0	13.6	40.1	4.32	8.9	268	70.5	28	6.23	NaN
1	66	2	25.24	0	0	36	1040	27000	95	0	12.8	37.3	3.97	14.9	242	82.4	53	16.4	NaN
1	87	1	20.92	0	0	36.5	200	51480	95	0	10.4	31.7	3.66	11.5	281	83.3	50	8.34	NaN
1	73	1	24.61	0	0	36	1200	38880	95	0	11.1	32.5	3.47	8.2	218	69.6	37	1.06	NaN
1	85	1	19.7	0	0	36.5	15200	53856	95	0	11.9	35.5	3.68	11.1	191	83.3	43	27.98	NaN
1	71	1	25.71	0	1	36.5	2600	111672	95	0	12.7	36.9	3.96	10.7	395	75.7	84	5.98	NaN
1	68	1	29.41	0	0	36.4	10000	78000	95	0	15.4	43.5	4.58	13.3	242	73.2	47	11.39	NaN
1	52	1	28.73	0	0	36.5	70000	56540	95	0	12	35.7	3.83	9.2	301	61.8	87	6.68	NaN
1	63	1	26.2	0	0	36.5	0	45990	95	0	13.7	40	4.45	9.8	487	76	63	6.85	4.2
0	40	1	29.32	1	0	38.6	90000	3470	95	0	14.6	44.1	4.76	12	288	67.8	76	11.6	7
0	78	1	16.61	0	0	36.5	70000	3110	95	0	9.5	30.7	3.45	9.25	592	76.8	74	8	NaN
1	61	2	23.44	0	0	36.5	36000	79398	94	0	10.5	32	3.73	3.7	307	68.7	98	2.74	NaN
1	75	2	22.31	0	0	36.4	10	69120	94	0	9.9	30.3	3.28	13.1	486	72.4	NaN	23.67	NaN
1	78	2	25.68	0	0	36.8	60000	66260	94	0	9.8	29.4	3.46	21	200	89.3	NaN	30.53	NaN
1	69	2	24.34	0	0	36.4	20000	36650	94	0	10.7	31.9	3.32	6.9	397	73.2	78	4.5	NaN
1	83	2	20.89	0	0	36.2	13000	72000	94	0	9.2	26.9	2.74	7	156	71.7	38	5.9	12.9
1	73	2	21.08	0	0	36.9	2000	27432	93	0	10.8	33	3.9	7.3	440	53.4	68	1.19	NaN
1	74	2	23.24	0	0	36.8	18400	38808	93	0	9.5	29.2	3.14	5.3	294	49.1	67	13.24	NaN
1	83	2	21.88	0	0	36.8	60800	121968	93	0	10	30.6	3.26	8.6	192	85.6	25	8.08	NaN
1	80	2	25.21	0	0	36.3	24000	40800	93	0	11.6	34.7	3.87	13.6	287	75.4	NaN	15.7	3
1	60	1	27.36	0	0	36.8	2400	178000	93	0	12	35.4	4.06	17.5	455	81.3	92	25.28	NaN
1	82	1	21.37	0	0	36.5	29000	240510	93	0	12.6	34.8	3.53	8.6	131	83.5	36	29.82	4.1
1	45	1	19.96	0	0	36.5	15000	83750	93	0	12.9	38	4.25	8.1	220	67.7	NaN	11.9	3.6
0	58	1	26.72	0	0	36.5	100	13600	93	0	11.9	35.1	3.75	12.5	231	84.6	24	0.1	NaN
1	75	2	20	0	0	37.9	1000	150000	92	0	12.1	36.3	3.96	13.2	232	82.4	NaN	30.7	NaN
1	75	2	24.17	0	0	36.7	48000	142560	92	0	12	35.1	3.77	9.4	240	70.7	91	20.9	NaN
1	66	2	21.58	0	0	38.1	54000	132680	92	0	9.9	28	3.36	25.5	102	95.5	NaN	35	NaN
1	61	1	17.01	0	0	36	60000	16500	92	0	11.9	34.4	4.01	15.4	386	72.6	36	2.79	NaN
1	70	1	28.73	0	0	36.7	40000	27650	92	0	10.8	33.2	3.63	6.7	371	61.1	53	2.6	NaN
1	34	1	22	0	0	38.5	90000	90500	92	0	8.8	26.6	3.31	23.3	463	85.4	74	23.8	NaN
0	69	2	25.71	0	0	37.4	280	24840	91	0	12.8	38.6	4.22	10.3	258	72.6	15	3.01	NaN
1	91	1	22.68	0	1	36.1	1200	96624	91	0	9.2	26.8	2.56	7.2	137	67.4	NaN	12.1	NaN
1	76	1	23.34	0	0	36.4	40000	14580	91	0	8.8	25.7	2.89	7.7	358	61	53	4.97	NaN
1	87	2	19.22	0	1	36.4	22400	145728	90	0	9.3	27.8	2.98	14.1	320	88.3	94	18	NaN
1	80	2	22.07	0	0	36.5	1000	21600	90	0	12	36	4.41	10.1	372	79.8	60	1.9	NaN
1	52	2	22.64	0	0	36.4	0	32000	90	0	11.2	33	3.82	8.8	331	75.8	75	11.09	2.1
1	73	2	21.48	0	1	37.5	1000	28000	90	0	12.2	34.8	3.78	21.3	181	77.9	94	15.5	4.2
0	65	2	26.7	0	1	37.3	10000	3680	90	0	9.7	28.7	3.21	11.3	418	59.3	37	16.1	4.7
0	82	2	23.4	0	0	38	70000	2690	90	0	13.2	38.3	4.35	10.3	184	77.2	49	7.25	NaN
0	61	2	19.53	0	1	36.5	26000	12830	90	0	13.8	40	5.07	12.43	431	79.7	51	13.02	3.9
1	69	1	26.06	0	0	36.5	50000	50000	90	0	10.1	28.8	3.33	9.3	256	76.3	92	21.39	NaN
1	31	1	18.29	0	0	36.3	2000	740000	90	0	9.7	29.9	3.27	34.6	363	95.3	NaN	29.4	NaN
1	76	1	23.44	0	0	36	4800	57600	90	0	12.5	36.5	4	10.1	329	72.1	NaN	27	NaN
1	70	1	19.96	0	1	36.5	12960	34560	90	0	9.6	28.8	3.25	9.5	186	56.7	NaN	1.67	NaN
1	73	1	20.2	0	0	36.4	12500	59400	90	0	10.8	30.6	3.4	12.4	252	76	62	9.24	5
0	47	1	23.6	0	0	38	15000	27000	90	0	11.8	36.5	4.57	10.5	625	58.9	120	11	3.2
1	79	2	27.3	0	0	36.3	14400	74448	89	0	11.2	34.3	3.58	5.4	232	63.2	34	3.86	NaN
1	76	2	19.98	0	0	36.7	20000	88900	89	0	7.8	22.7	2.6	4	356	68.1	111	22.31	NaN
1	81	2	29.21	0	0	36.2	1500	88700	88	0	10.2	30.6	3.6	14.9	288	88	NaN	18.6	NaN
1	10	2	NaN	0	0	36.5	11000	92370	88	0	12.1	34.9	4.44	10.5	200	71.3	43	6.1	NaN
1	75	2	20.96	0	0	36.5	1000	31100	88	0	10.4	30.6	3.37	8	309	66.6	57	8.77	NaN
0	76	2	26.8	0	0	37.7	154	7100	88	0	10.4	33.5	3.65	5.98	282	76.6	54	11.34	2.1
0	72	1	21.45	0	1	36.4	20000	130	87	0	12.2	34.8	3.73	6.9	206	54.3	12	0.16	6.3
0	39	1	26.2	0	0	37	0	31850	86	0	13	39.4	4.39	11.3	416	59.8	61	7.3	3.6
1	79	2	27.56	0	0	37.4	27000	71500	85	0	109	31.2	3.38	13.7	234	79.1	NaN	37.2	NaN
1	68	2	27.1	0	0	36.5	30000	96400	85	0	11.9	36.4	4.14	14.6	263	80.2	81	31.16	3.6
0	35	1	21.55	0	0	36	30000	1728	85	0	15.4	44.2	4.8	8.7	181	50.1	3	0.2	NaN
1	82	2	24.73	0	1	36.8	48000	41976	84	0	9.7	28.2	3.45	12.2	281	75.8	82	11.28	NaN
1	71	2	28.35	0	0	36.5	10000	29000	84	0	11.3	34.3	3.69	8.1	196	73.9	88	16.38	NaN
1	79	2	23.81	0	0	36.2	5000	10296	80	0	11.2	33.9	4.04	8.1	268	70.5	62	4.11	NaN
1	71	2	19.22	0	0	36.3	60000	51804	80	0	10.8	32.3	3.68	6.6	553	58.2	89	4.1	NaN
1	71	2	NaN	0	0	36.5	56000	102000	80	0	9.6	28.5	2.96	9.4	334	66.8	6	8.74	4.1
1	26	2	NaN	0	0	36.5	40000	15510	79	0	13.6	39.5	4.23	9.2	243	59.2	14	7.36	5.6
0	71	1	28.4	0	0	36.4	50000	1880	78	0	8.6	27	3.2	10.9	236	84	95	11.85	4.1
1	54	1	20.7	0	0	36.5	12000	41100	76	0	12	35.6	4.25	7.3	290	51.2	71	5.63	NaN
1	73	2	23	0	0	38.5	20000	44300	75	0	10	30.4	3.31	6.8	318	72.1	21	2.3	3.8
1	71	1	20.76	0	1	37.9	50	29000	73	0	10.1	28.8	3.23	9.4	75	77.3	NaN	14.97	NaN
1	79	1	22.66	0	0	36.5	91080	112860	69	0	10.5	31.7	3.62	5.8	429	65	NaN	7.4	NaN
1	77	2	22.06	0	0	37.9	2200	10098	64	0	12.7	38.6	4.28	14.9	203	86.9	31	6.98	NaN
0	25	1	22.8	0	0	36.4	100	170	62	0	14.6	40.8	4.84	6.9	394	69	22	5.89	NaN
0	60	1	23.6	0	1	37.6	200	446	61	0	11.6	33.4	4.05	13.7	138	67.6	35	13.86	3.6
1	65	1	17.93	0	0	36.2	13900	69000	60	0	10.7	33.2	3.42	4.5	247	39	NaN	6.45	NaN
0	48	2	23.12	0	0	37.9	50000	21932	58	0	13.4	41	4.36	12.7	370	64	53	7.95	4.6
1	61	2	20.81	0	1	36.5	39000	60195	56	0	13.2	40.3	4.83	8.9	536	58.1	47	5.04	5.1
0	64	2	24.12	0	0	36.4	1800	2178	30	0	13.8	40.2	4.21	3.6	121	59.2	16	2.09	NaN
0	80	1	25.34	0	0	36.5	20000	200	30	0	14.6	40.8	4.53	5.1	181	72.5	16	0.32	NaN
1	36	1	25.88	0	0	37	920	49000	95	0	12.1	35.4	3.84	6.7	88	52.2	NaN	7.35	3
